# Supplementary material for: Is Gender an Antecedent to Workplace Stressors? A Systematic Review and an Empirical Study Using a Person-Centred Approach
Source: Int J Environ Res Public Health. 2023 Apr 17;20(8):5541. doi: 10.3390/ijerph20085541 (PMC10139098; doi:10.3390/ijerph20085541)
Supplement: Supplementary file 1 [file ijerph-20-05541-s001.zip]

Archive with 1 entries (1 files):
- ijerph-2273503-supplementary.pdf
